# Supplementary material for: ‘All We Have to Decide Is What to Do with the Time That Is Given to Us’ a Photovoice Study on Physical Activity in Nursing Homes
Source: Int J Environ Res Public Health. 2021 May 20;18(10):5481. doi: 10.3390/ijerph18105481 (PMC8160610; doi:10.3390/ijerph18105481)
Supplement: Supplementary file 1 [file ijerph-18-05481-s001.zip]

Archive with 1 entries (1 files):
- ijerph-1209952-supplementary.pdf
